# Supplementary material for: Effect Modification of Trimethylamine N-Oxide and Lipoprotein Insulin Resistance with Post-Transplantation Diabetes After Liver Transplant
Source: Int J Mol Sci. 2026 Feb 18;27(4):1959. doi: 10.3390/ijms27041959 (PMC12940386; doi:10.3390/ijms27041959)
Supplement: Supplementary file 1 [file ijms-27-01959-s001.zip]

Archive with 1 entries (1 files):
- ijms-4136088-supplementary.pdf
